# Supplementary material for: TNFα-Induced Inflammation Model—Evaluation of Concentration and Passage-Dependent Effects on Bovine Chondrocytes
Source: Int J Mol Sci. 2024 Aug 23;25(17):9136. doi: 10.3390/ijms25179136 (PMC11395278; doi:10.3390/ijms25179136)
Supplement: Supplementary file 1 [file ijms-25-09136-s001.zip]

Archive with 1 entries (1 files):
- ijms-3155532-supplementary.pdf
